# Supplementary material for: The Transition of Photoreceptor Guanylate Cyclase Type 1 to the Active State
Source: Int J Mol Sci. 2022 Apr 5;23(7):4030. doi: 10.3390/ijms23074030 (PMC8999790; doi:10.3390/ijms23074030)
Supplement: Supplementary file 1 [file ijms-23-04030-s001.zip]

Archive with 1 entries (1 files):
- ijms-1629703-supplementary.pdf
